# Supplementary material for: Dietary Inflammation Index and Its Association with Long-Term All-Cause and Cardiovascular Mortality in the General US Population by Baseline Glycemic Status
Source: Nutrients. 2022 Jun 21;14(13):2556. doi: 10.3390/nu14132556 (PMC9268060; doi:10.3390/nu14132556)
Supplement: Supplementary file 1 [file nutrients-14-02556-s001.zip]

Archive with 1 entries (1 files):
- nutrients-1777222-supplementary.pdf
